# Supplementary material for: Transcriptomic Profile of Breast Tissue of Premenopausal Women Following Treatment with Progesterone Receptor Modulator: Secondary Outcomes of a Randomized Controlled Trial
Source: Int J Mol Sci. 2024 Jul 10;25(14):7590. doi: 10.3390/ijms25147590 (PMC11277027; doi:10.3390/ijms25147590)
Supplement: Supplementary file 1 [file ijms-25-07590-s001.zip]

Archive with 1 entries (1 files):
- ijms-3055523-supplementary.pdf
